# Supplementary material for: Egg maturity assessment prior to ICSI prevents premature fertilization of late-maturing oocytes
Source: J Assist Reprod Genet. 2019 Jan 12;36(3):445–52. doi: 10.1007/s10815-018-1393-0 (PMC6439061; doi:10.1007/s10815-018-1393-0)
Supplement: Supplementary file 3 — Overview of standard/delayed ICSI outcomes in MII, MI/MII, and the total of oocytes. (XLSX 11 kb) [file 10815_2018_1393_MOESM2_ESM.xlsx]

## Sheet: Supplementary table 1
	Number of oocytes (%)	Total	Standard ICSI time	Delayed ICSI
	MII	512 (55.90)	423 (62.02)	89 (38.03)
	MI/MII	404 (44.10)	259 (37.98)	145 (61.97)
	Total	916 (100)	682 (100)	234 (100)
	Fertilization (FR %)
	MII	411 (80.27)	342 (80.85)	69 (77.53)
	MI/MII	277 (68.56)	178 (68.73)	99 (68.28)
	Total	688 (75.11)	520 (76.25)	168 (71.19)
	Blastulation (BR %)
	MII	247 (48.24)	202 (47.75)	45 (50.56)
	MI/MII	135 (33.42)	86 (33.20)	48 (33.10)
	Total	382 (41.70)	288 (42.23)	93 (39.74)
	Utilization (UR %)
	MII	231 (45.12)	190 (44.92)	43 (48.31)
	MI/MII	125 (30.94)	83 (32.05)	42 (28.97)
	Total	356 (38.86)	273 (40.03)	85 (36.32)
	Embryo transfers (number of transfered embryos)
	MII	147 (155)	122 (129)	25 (26)
	MI/MII	56 (61)	35 (37)	21 (24)
	Total	197* (216)	152* (166)	45* (50)
	Biochemical pregnancies (PR %)
	MII	66 (44.90)	54 (44.26)	12 (48.00)
	MI/MII	23 (41.07)	14 (40.00)	9 (42.86)
	Total	86 (43.65)	66 (43.42)	20 (44.44)
	Clinical pregnancies (CPR %)
	MII	55 (37.41)	46 (37.70)	9 (36.00)
	MI/MII	18 (32.14)	9 (25.71)	9 (42.86)
	Total	71 (36.04)	54 (35.53)	17 (37.78)
	Abortions (AR %)
	MII	10 (6.80)	7 (5.74)	3 (12.00)
	MI/MII	4 (7.14)	2 (5.71)	2 (9.52)
	Total	13 (6.60)	8 (5.26)	5 (11.11)
	Live births (LBR %)**
	MII	39 (26.53)	33 (27.05)	6 (24.00)
	MI/MII	11 (19.64)	4 (11.43)	7 (33.33)
	Total	49 (24.87)	37 (24.34)	12 (26.67)
	* 6 double embryo transfers (5 standart ICSI time, 1 in delayed ICSI time) involved MI/MII and MII oocyte
	** 8 clinical pregnancies still ongoing
	FR–fertilization rate; BR–blastulation rate; UR–utilization rate; PR–pregnancy rate; CPR–clinical pregnancy rate;
	AR–abortion rate; LBR–live birth rate
