# Supplementary material for: Egg maturity assessment prior to ICSI prevents premature fertilization of late-maturing oocytes
Source: J Assist Reprod Genet. 2019 Jan 12;36(3):445–52. doi: 10.1007/s10815-018-1393-0 (PMC6439061; doi:10.1007/s10815-018-1393-0)
Supplement: Supplementary file 4 — Impact of oocyte grade on fertilization, embryo development, and clinical outcome. Overview of the total of analyzed oocytes and subpopulations of MII and MII oocytes. (XLSX 12 kb) [file 10815_2018_1393_MOESM3_ESM.xlsx]

## Sheet: preimplantation development
	TOTAL (n=916)
	Oocyte grades before ICSI (%)
	Grade A	308 (33.62)	Grade C	163 (17.79)
	Grade B	406 (44.32)	Grade D	39 (4.26)
	MII spindle present	714 (77.95)	MII spindle absent	202 (22.05)
	Fertilization (FR %)
	Grade A	264 (85.71)	Grade C	97 (59.51)
	Grade B	309 (76.11)	Grade D	18 (46.15)
	MII spindle present	573 (80.25)	MII spindle absent	115 (56.93)
	Blastulation (BR %)
	Grade A	177 (57.47)	Grade C	37 (22.70)
	Grade B	163 (40.15)	Grade D	5 (12.82)
	MII spindle present	340 (47.62)	MII spindle absent	42 (20.79)
	Utilization (UR %)
	Grade A	163 (52.92)	Grade C	34 (20.86)
	Grade B	155 (38.33)	Grade D	4 (10.26)
	MII spindle present	318 (44.54)	MII spindle absent	38 (18.81)
	MII OOCYTES (n=512)
	Oocyte grades before ICSI (%)
	Grade A	229 (44.73)	Grade C	40 (7.81)
	Grade B	243 (47.46)	Grade D	0 (0)
	MII spindle present	472 (92.19)	MII spindle absent	40 (7.81)
	Fertilization (FR %)
	Grade A	197 (86.03)	Grade C	24 (60.00)
	Grade B	190 (78.19)	Grade D	0 (0)
	MII spindle present	387 (81.99)	MII spindle absent	24 (60.00)
	Blastulation (BR %)
	Grade A	136 (59.39)	Grade C	7 (17.50)
	Grade B	104 (42.80)	Grade D	0 (0)
	MII spindle present	240 (50.85)	MII spindle absent	7 (17.50)
	Utilization (UR %)
	Grade A	128 (55.90)	Grade C	7 (17.50)
	Grade B	96 (39.51)	Grade D	0 (0)
	MII spindle present	224 (47.46)	MII spindle absent	7 (17.50)
	MI/MII OOCYTES (n=404)
	Oocyte grades before ICSI (%)
	Grade A	79 (19.55)	Grade C	123 (30.45)
	Grade B	163 (40.35)	Grade D	39 (9.65)
	MII spindle present	242 (59.90)	MII spindle absent	162 (40.10)
	Fertilization (FR %)
	Grade A	67 (84.81)	Grade C	73 (59.35)
	Grade B	119 (73.01)	Grade D	18 (46.15)
	MII spindle present	186 (76.86)	MII spindle absent	91 (56.17)
	Blastulation (BR %)
	Grade A	41 (51.90)	Grade C	30 (24.39)
	Grade B	59 (36.20)	Grade D	5 (12.82)
	MII spindle present	100 (41.32)	MII spindle absent	35(21.60)
	Utilization (UR %)
	Grade A	35 (44.30)	Grade C	27 (21.95)
	Grade B	59 (36.20)	Grade D	4 (10.26)
	MII spindle present	94 (38.84)	MII spindle absent	31 (19.14)
	FR–fertilization rate; BR–blastulation rate; UR–utilization rate
