# Supplementary material for: Egg maturity assessment prior to ICSI prevents premature fertilization of late-maturing oocytes
Source: J Assist Reprod Genet. 2019 Jan 12;36(3):445–52. doi: 10.1007/s10815-018-1393-0 (PMC6439061; doi:10.1007/s10815-018-1393-0)
Supplement: Supplementary file 5 — Oocyte grades and clinical outcome. Overview of clinical outcomes of single/double embryo transfers with respect to oocyte grade. (XLSX 10 kb) [file 10815_2018_1393_MOESM4_ESM.xlsx]

## Sheet: Sheet3
		Oocyte grade	Embryo	Biochemical	Clinical	Spontaneous	Live births
		before ICSI	transfers (%)	pregnancies (PR%)	pregnancies (CPR%)	abortions (AR%)	(LBR%)*
	single ET	Grade A	81 (41.12)	39 (48.15)	29 (35.80)	3 (3.70)	20 (24.69)
		Grade B	82 (41.62)	35 (42.68)	30 (36.59)	7 (8.54)	22 (26.83)
		Grade C	15 (7.61)	3 (20.00)	3 (20.00)	0 (0.00)	2 (13.33)
		Grade D	0 (0)	0 (-)	0 (-)	0 (-)	0 (-)
	double ET	Grade A + Grade A	7 (3.55)	3 (42.86)	3 (42.86)	0 (0.00)	3** (42.86)
		Grade A + Grade B	5 (2.54)	0 (0.00)	0 (0.00)	0 (0.00)	0 (0.00)
		Grade A + Grade C	1 (0.51)	1 (100.00)	1 (100.00)	1 (100.00)	0 (0.00)
		Grade A + Grade D	2 (1.02)	2 (100.00)	1 (50.00)	0 (0.00)	1 (50.00)
		Grade B + Grade B	2 (1.02)	1 (50.00)	1 (50.00)	1 (100.00)	0 (0.00)
		Grade B + Grade C	2 (1.02)	2 (100.00)	2 (100.00)	1 (50.00)	1 (50.00)
		Total	197 (100)	86 (43.65)	70 (35.53)	13 (6.60)	49 (24.87)
	* 8 clinical pregnancies still ongoing ** 2 twin deliveries
